# Supplementary material for: Evolutionary engineering of a wine yeast strain revealed a key role of inositol and mannoprotein metabolism during low-temperature fermentation
Source: BMC Genomics. 2015 Jul 22;16(1):537. doi: 10.1186/s12864-015-1755-2 (PMC4509780; doi:10.1186/s12864-015-1755-2)
Supplement: Additional file 4: Table S1. — Main nutritional differences between both synthetic grape musts SM1 and SM2. [file 12864_2015_1755_MOESM4_ESM.xlsx]

## Sheet: Hoja1
Table S1: Main nutritional differences between both synthetic grape musts SM1 and SM2.
Compound	Concentration in SM1 (mg/L)	Concentration in SM2 (mg/L)
Potassium disulfite	60	-
Inositol	2	20
Calcium pantothenate	0.4	1.5
Chlorohydrate thiamine	0.4	0.25
Chlorohydrate pyridoxine	0.4	0.25
Biotin	0.002	0.003
Nicotinic acid	-	0.2
MgSO4	0.4	4
ZnSO4	0.4	4
CuSO4	0.04	1
KI	0.1	1
CoCl2	-	0.4
(NH4)6Mo7O24	0.2	1
Anaerobic factors	1 mL/L	-
