# Supplementary material for: Evolutionary engineering of a wine yeast strain revealed a key role of inositol and mannoprotein metabolism during low-temperature fermentation
Source: BMC Genomics. 2015 Jul 22;16(1):537. doi: 10.1186/s12864-015-1755-2 (PMC4509780; doi:10.1186/s12864-015-1755-2)
Supplement: Additional file 5: Table S2. — A significant different gene expression list, with at least 2-fold differences in the transcript levels (log2-fold were ≤ −1 or ≥ 1) between P5 and P5-EM during low-temperature fermentation. [file 12864_2015_1755_MOESM5_ESM.xlsx]

## Sheet: Hoja1
Table S2: A significant different gene expression list, with at least 2-fold differences in the transcript levels (log2-fold were £-1 or ³ 1) between P5 and P5-EM during low-temperature fermentation.
Gene	Molecular function	Ratio
SFC1	Mitochondrial succinate-fumarate transporter	-3.52
GIT1	glycerophosphodiester transmembrane transporter	-3.2
PUT1	Proline oxidase	-2.69
ZEO1	Molecular_function unknown	-2.42
SPS100	Molecular_function unknown	-2.37
CHA1	Catabolic L-serine (L-threonine) deaminase	-2.31
HMX1	ER localized, heme-binding peroxidase	-2.19
NCA3	Molecular_function unknown	-2.12
PRM5	Pheromone-regulated protein	-2.08
HPA2	Tetrameric histone acetyltransferase	-1.94
RLP7	rRNA binding	-1.87
CHS1	Chitin synthase I	-1.83
RPF1	rRNA primary transcript binding	-1.8
KRR1	Molecular_function unknown	-1.77
CRG1	Putative S-adenosylmethionine-dependent methyltransferase	-1.75
DRS1	ATP-dependent RNA helicase activity	-1.69
SMC3	ATPase activity	-1.66
ENP2	Molecular_function unknown	-1.57
PRY2	Molecular_function unknown	-1.53
POG1	Molecular_function unknown	-1.52
BFR2	Molecular_function unknown	-1.49
MND1	Double-stranded DNA binding	-1.48
TRM11	RNA binding	-1.46
MTW1	Molecular_function unknown	-1.45
MOD5	tRNA dimethylallyltransferase activity	-1.45
FPR4	Peptidyl-prolyl cis-trans isomerase (PPIase) (proline isomerase)	-1.45
MDN1	ATPase activity	-1.42
MGA1	DNA binding	-1.42
YPS3	Aspartic-type endopeptidase activity	-1.4
REX4	3'-5' exonuclease activity	-1.39
TOD6	Sequence-specific DNA binding	-1.39
CIC1	Protein binding, bridging	-1.39
SRN2	Protein binding	-1.38
JEN1	Secondary active monocarboxylate transmembrane transporter	-1.35
DFG5	Mannosidase activity	-1.34
NDE1	NADH dehydrogenase	-1.34
SLK19	Molecular_function unknown	-1.34
PDC6	Pyruvate decarboxylase	-1.33
YSY6	Molecular_function unknown	-1.32
PRM4	Molecular_function unknown	-1.3
OGG1	Oxidized purine nucleobase lesion DNA N-glycosylase	-1.3
SCW10	glucosidase activity	-1.29
CSE2	RNA polymerase II transcription coactivator	-1.29
CWC21	Molecular_function unknown	-1.29
NOP14	snoRNA binding	-1.26
BUR6	Transcription coactivator	-1.26
MUD2	pre-mRNA branch point binding	-1.25
PEX13	Protein binding, bridging	-1.25
RET1	Contributes_to DNA-directed RNA polymerase activity	-1.25
LTV1	Molecular_function unknown	-1.25
MRD1	Molecular_function unknown	-1.24
OYE3	NADPH dehydrogenase	-1.23
PES4	Molecular_function unknown	-1.23
PSK2	Protein serine/threonine kinase	-1.23
NSA1	Molecular_function unknown	-1.23
URB1	Molecular_function unknown	-1.21
UBP5	Ubiquitin-specific protease	-1.2
TMA10	Molecular_function unknown	-1.19
GRX6	Glutathione-disulfide reductase activity	-1.19
HCA4	ATP-dependent RNA helicase activity	-1.19
HAL5	Protein kinase activity	-1.17
CSR2	Ubiquitin protein ligase binding	-1.17
LHP1	RNA binding	-1.16
KAR3	Minus-end-directed microtubule motor;protein heterodimerization activity	-1.15
PWP1	Molecular_function unknown	-1.15
LHS1	Adenyl-nucleotide exchange factor activity; ATP binding	-1.15
PDS5	Structural molecule	-1.14
ACS1	Acetate-CoA ligase	-1.12
ICT1	Lysophosphatidic acid acyltransferase	-1.12
NOP2	RNA methyltransferase	-1.12
ALB1	Molecular_function unknown	-1.12
RLP24	Molecular_function unknown	-1.11
CRH1	Transferase activity, transferring glycosyl groups	-1.11
GYP7	Rab GTPase activator	-1.11
ROK1	ATP-dependent RNA helicase	-1.11
SLX9	Molecular_function unknown	-1.1
IBD2	Molecular_function unknown	-1.1
PSH1	ubiquitin-protein ligase	-1.1
PTR2	Di and tripeptide transporter	-1.1
SMP1	DNA binding, bending	-1.09
CBF2	Centromeric DNA binding	-1.09
KRE11	Contributes_to Rab guanyl-nucleotide exchange factor activity	-1.09
PEP12	SNAP receptor	-1.08
GRC3	Polynucleotide 5'-hydroxyl-kinase	-1.08
ADI1	Acireductone dioxygenase (Ni2+-requiring)	-1.08
JJJ1	ATPase activator	-1.08
PRM10	Molecular_function unknown	-1.08
CDC7	Protein serine/threonine kinase activity	-1.07
RTS3	Molecular_function unknown	-1.07
ECM16	RNA helicase activity	-1.07
PTP2	Protein tyrosine phosphatase activity	-1.06
RCR1	Molecular_function unknown	-1.06
YIP3	Molecular_function unknown	-1.06
STU1	Structural constituent of cytoskeleton	-1.06
ERO1	Protein disulfide isomerase activity	-1.05
PHO84	Inorganic phosphate transmembrane transporter activity	-1.05
LCB5	D-erythro-sphingosine kinase activity	-1.05
RAD4	Damaged DNA binding	-1.05
ATG11	Protein complex scaffold	-1.04
DBP10	ATP-dependent RNA helicase	-1.04
RBA50	Molecular_function unknown	-1.03
NMD3	Ribosomal large subunit binding	-1.02
SGD1	Molecular_function unknown	-1.02
NOC2	Molecular_function unknown	-1.02
RIO2	Nucleocytoplasmic transporter	-1.01
CTF4	Chromatin binding; DNA binding	-1.01
GFD2	Molecular_function unknown	-1.01
SRP40	Molecular_function unknown	-1
IMD2 /// IMD3	Chromatin binding;IMP dehydrogenase	1.03
PCL9	Cyclin-dependent protein kinase regulator	1.03
PER1	Molecular_function unknown	1.04
ERS1	L-cystine transmembrane transporter	1.06
AIM20	Molecular_function unknown	1.07
DSD1	D-serine ammonia-lyase	1.07
TIP1	Lipase activity;structural constituent of cell wall	1.07
UTR2	Transferase activity, transferring glycosyl groups	1.09
HPA3	D-amino-acid N-acetyltransferase	1.1
RPS29A	Structural constituent of ribosome	1.1
COX18	Membrane insertase	1.11
CTS1	Endochitinase activity	1.12
FLO1 /// FLO5 /// FLO9	Mannose binding	1.13
SDP1	MAP kinase tyrosine phosphatase	1.14
DSF1	Molecular_function unknown	1.14
SMK1	MAP kinase	1.15
YPS6	Aspartic-type endopeptidase activity	1.15
POR2	Voltage-gated anion channel	1.15
ELO1	Fatty acid elongase activity	1.16
MUC1	Molecular_function unknown	1.16
DAK2	Glycerone kinase	1.19
SUT1	RNA polymerase II repressing transcription factor binding; positive regulation of sterol import by positive regulation of transcription from RNA polymerase II promoter	1.19
HOF1	Cytoskeletal protein binding	1.2
TNA1	Nicotinamide mononucleotide transmembrane transporter	1.2
RPS1A	Structural constituent of ribosome	1.21
ASG7	Molecular_function unknown	1.26
NFT1	ATPase activity, coupled to transmembrane movement of substances	1.29
AMN1	Protein binding	1.33
DSE2	Glucosidase	1.38
ATF2	Alcohol O-acetyltransferase	1.39
BNA4	Kynurenine 3-mono oxygenase	1.4
SCW11	Glucan endo-1,3-beta-D-glucosidase	1.41
PRY3	Molecular_function unknown	1.42
SUN4	Glucosidase	1.44
AUS1	Sterol-transporting ATPase	1.49
PHO3	Acid phosphatase activity	1.52
AAC3	ATP:ADP antiporter	1.58
NRT1	Nicotinamide riboside transmembrane transporter activity	1.62
ANB1	Ribosome binding; RNA binding; translation elongation factor	1.7
TIR2	Molecular_function unknown	1.7
DSE4	Glucan endo-1,3-beta-D-glucosidase	1.73
SUC2	Beta-fructofuranosidase	1.87
TIR3	Molecular_function unknown	1.93
TIR4	Molecular_function unknown	2
IMD2	Chromatin binding;IMP dehydrogenase	2.07
EGT2	cellulase activity	2.16
IMD1	Molecular_function unknown	2.22
VEL1	Molecular_function unknown	2.23
TIR1	Structural constituent of cell wall	2.35
HPF1	Glucosidase	2.64
DAN1	Molecular_function unknown	4.17
