# Supplementary material for: Evolutionary engineering of a wine yeast strain revealed a key role of inositol and mannoprotein metabolism during low-temperature fermentation
Source: BMC Genomics. 2015 Jul 22;16(1):537. doi: 10.1186/s12864-015-1755-2 (PMC4509780; doi:10.1186/s12864-015-1755-2)
Supplement: Additional file 6: Table S3. — Significant up- and down-regulated GO terms in P5-EM during low-temperature fermentation compared with P5. Numbers of genes are between brackets. [file 12864_2015_1755_MOESM6_ESM.xlsx]

## Sheet: Hoja1
Table S3: Significant up- and down-regulated GO terms in P5-EM during low-temperature fermentation compared with P5. Numbers of genes are between brackets.
	FUNCTIONAL CATEGORY
	01 METABOLISM (22)
	01.03.01.03 purine nucleotide/nucleoside/nucleobase anabolism (2)
	01.05 C-compound and carbohydrate metabolism (12)
	01.05.02 sugar, glucoside, polyol and carboxylate metabolism (3)
	01.05.02.07 sugar, glucoside, polyol and carboxylate catabolism (3)
	01.05.03 polysaccharide metabolism (3)
	01.07.04 utilization of vitamins, cofactors, and prosthetic groups (1)
	02.13.01 anaerobic respiration (1)
	10.03.03 cytokinesis (cell division) /septum formation and hydrolysis (6)
UP	16.13 C-compound binding (3)
	16.13.01 sugar binding (3)
	18.01 regulation by (2)
	20.01.13 lipid/fatty acid transport (3)
	20.01.25 vitamine/cofactor transport (2)
	20.03 transport facilities (5)
	20.03.02 carrier (electrochemical potential-driven transport) (2)
	20.03.02.03 antiporter (2)
	20.03.25 ABC transporters (2)
	30.01.05.01.03 MAPKKK cascade (2)
	32 CELL RESCUE, DEFENSE AND VIRULENCE (9)
	32.01 stress response (8)
	34 INTERACTION WITH THE ENVIRONMENT (8)
	34.07 cell adhesión (4)[
	34.07.01 cell-cell adhesión (4)
	42.01 cell wall (5)
	01.01.09.02.02 degradation of serine (1)
	01.05.06 C-2 compound and organic acid metabolism (2)
	01.05.06.07 C-2 compound and organic acid catabolism (2)
	02.16 fermentation (3)
	02.16.01 alcohol fermentation (2)
	02.16.13 acetate fermentation (1)
	02.45 energy conversion and regeneration (3)
	10.03.01 mitotic cell cycle and cell cycle control (13)
	10.03.02 meiosis (7)
	10.03.04 nuclear and chromosomal cycle (7)
	10.03.04.03 chromosome condensation (3)
	11 TRANSCRIPTION (32)
DOWN	11.04 RNA processing (19)
	11.04.01 rRNA processing (17)
	12.01 ribosome biogenesis (13)
	16 PROTEIN WITH BINDING FUNCTION OR COFACTOR REQUIREMENT (structural or catalytic) (26)
	16.03 nucleic acid binding (13)
	16.03.03 RNA binding (8)
	16.21.01 heme binding (1)
	20.01.03.03 C4-dicarboxylate transport (e.g. malate, succinate, fumarate) (2)
	41 DEVELOPMENT (Systemic) (4)
	41.01 fungal/microorganismic development (4)
	41.01.01 mating (fertilization) (4)
	42.01 cell wall (8)
