# Supplementary material for: Evolutionary engineering of a wine yeast strain revealed a key role of inositol and mannoprotein metabolism during low-temperature fermentation
Source: BMC Genomics. 2015 Jul 22;16(1):537. doi: 10.1186/s12864-015-1755-2 (PMC4509780; doi:10.1186/s12864-015-1755-2)
Supplement: Additional file 7: Table S4. — Percentage of phospholipid molecular species expressed as the mean ± SEM (standard error of the mean) of total cellular concentration of these compounds. Symbol (−) ≤ 0.01 %. Significant differences (P ≤ 0.05), bold letters, was examined with t-test and was compared P5-EM with P5 strain in each condition. [file 12864_2015_1755_MOESM7_ESM.xlsx]

## Sheet: Hoja1
Table S4: Percentage of phospholipid molecular species expressed as the mean ± SEM (standard error of the mean) of total cellular concentration of these compounds. Symbol (-) ≤ 0.01%. Significant differences (P≤ 0.05), bold letters, was examined with t-test and was compared P5-EM with P5 strain in each condition.
	SM1				SM1 + Inositol
	28 ºC		12 ºC		28 ºC		12 ºC
	P5	P5-EM	P5	P5-EM	P5	P5-EM	P5	P5-EM
LPC(14:0)	0.09 ± 0.03	0.07 ± 0.01	0.06 ± 0.03	0.02 ± 0.01	0.04 ± 0.01	0.02 ± 0.00	0.01 ± 0.01	-
LPC(14:1)	0.04 ± 0.01	0.02 ± 0.01	0.02 ± 0.01	0.01 ± 0.01	0.01 ± 0.00	0.01 ± 0.00	0.01 ± 0.00	-
LPC(15:0)	0.01 ± 0.00	0.01 ± 0.01	0.01 ± 0.01	0.01 ± 0.00	0.01 ± 0.01	-	-	-
LPC(15:1)	0.01 ± 0.00	-	-	-	-	-	-	-
LPC(16:0)	0.24 ± 0.05	0.18 ± 0.02	0.39 ± 0.34	0.06 ± 0.01	0.09 ± 0.03	0.15 ± 0.03	0.02 ± 0.01	0.02 ± 0.00
LPC(16:1)	1.32 ± 0.40	1.16 ± 0.17	1.47 ± 0.47	0.86 ± 0.10	0.42 ± 0.23	1.07 ± 0.11	0.92 ± 0.17	0.71 ± 0.13
LPC(17:0)	0.01 ± 0.01	0.02 ± 0.01	0.01 ± 0.02	0.01 ± 0.01	0.01 ± 0.01	-	-	-
LPC(17:1)	0.02 ± 0.00	0.02 ± 0.00	0.03 ± 0.04	0.01 ± 0.00	0.00 ± 0.01	0.02 ± 0.01	0.01 ± 0.00	-
LPC(18:0)	0.11 ± 0.04	0.12 ± 0.02	0.17 ± 0.02	0.05 ± 0.01	0.05 ± 0.03	0.06 ± 0.01	0.04 ± 0.00	0.01 ± 0.01
LPC(18:1)	2.28 ± 0.25	1.76 ± 0.11	1.19 ± 0.70	0.96 ± 0.20	0.35 ± 0.16	1.38 ± 0.03	0.72 ± 0.08	0.95 ± 0.15
LPC(18:2)	0.20 ± 0.01	0.15 ± 0.02	0.32 ± 0.44	0.06 ± 0.01	0.04 ± 0.02	0.13 ± 0.02	0.05 ± 0.01	0.05 ± 0.01
LPE(14:1)	-	0.01 ± 0.00	0.00 ± 0.01	0.01 ± 0.01	0.01 ± 0.01	-	-	-
LPE(15:0)	0.01 ± 0.01	0.02 ± 0.01	0.03 ± 0.01	0.01 ± 0.00	0.01 ± 0.01	-	-	-
LPE(15:1)	-	0.01 ± 0.00	0.00 ± 0.01	-	-	-	-	-
LPE(16:0)	0.15 ± 0.02	0.12 ± 0.01	0.28 ± 0.05	0.11 ± 0.04	0.08 ± 0.02	0.11 ± 0.01	0.07 ± 0.00	0.08 ± 0.00
LPE(16:1)	0.80 ± 0.17	0.72 ± 0.05	0.72 ± 0.11	0.45 ± 0.05	0.39 ± 0.07	0.64 ± 0.01	0.57 ± 0.07	0.44 ± 0.04
LPE(17:0)	0.01 ± 0.01	0.01 ± 0.00	0.02 ± 0.01	0.01 ± 0.00	-	-	-	-
LPE(17:1)	0.01 ± 0.01	-	-	-	-	-	-	-
LPE(18:1)	2.07 ± 0.36	1.22 ± 0.02	0.60 ± 0.07	0.56 ± 0.07	0.47 ± 0.10	0.87 ± 0.03	0.54 ± 0.02	0.51 ± 0.04
LPE(18:2)	0.11 ± 0.01	0.06 ± 0.01	0.05 ± 0.04	0.02 ± 0.01	0.02 ± 0.02	0.05 ± 0.01	0.02 ± 0.00	0.01 ± 0.00
LPE(20:0)	-	0.01 ± 0.00	-	-	-	-	-	-
PA(32:0)	0.01 ± 0.00	-	0.01 ± 0.00	-	0.01 ± 0.01	-	-	-
PA(32:1)	0.98 ± 0.19	0.71 ± 0.01	0.65 ± 0.06	0.29 ± 0.16	0.19 ± 0.06	0.35 ± 0.06	0.10 ± 0.01	0.12 ± 0.01
PA(32:2)	0.62 ± 0.08	0.59 ± 0.07	0.97 ± 0.03	0.32 ± 0.10	0.11 ± 0.02	0.44 ± 0.07	0.30 ± 0.02	0.23 ± 0.02
PA(34:1)	1.69 ± 0.25	1.14 ± 0.05	1.28 ± 0.14	0.60 ± 0.29	0.39 ± 0.10	0.70 ± 0.19	0.24 ± 0.02	0.31 ± 0.04
PA(34:2)	2.39 ± 0.24	2.15 ± 0.12	2.16 ± 0.07	1.09 ± 0.27	0.61 ± 0.14	1.28 ± 0.20	0.65 ± 0.06	0.70 ± 0.03
PA(34:3)	0.16 ± 0.05	0.11 ± 0.02	0.10 ± 0.01	0.04 ± 0.01	0.03 ± 0.01	0.08 ± 0.01	0.03 ± 0.00	0.03 ± 0.00
PA(36:1)	0.12 ± 0.01	0.18 ± 0.01	0.25 ± 0.04	0.21 ± 0.11	0.11 ± 0.01	0.06 ± 0.01	0.06 ± 0.00	0.06 ± 0.01
PA(36:2)	0.59 ± 0.05	0.60 ± 0.01	0.43 ± 0.04	0.38 ± 0.07	0.16 ± 0.02	0.23 ± 0.01	0.12 ± 0.02	0.17 ± 0.01
PA(36:3)	0.16 ± 0.07	0.11 ± 0.01	0.06 ± 0.01	0.04 ± 0.01	0.02 ± 0.01	0.06 ± 0.01	0.02 ± 0.00	0.02 ± 0.00
PC(26:0)	0.28 ± 0.24	0.17 ± 0.03	0.08 ± 0.04	0.06 ± 0.04	0.12 ± 0.02	0.29 ± 0.03	0.03 ± 0.01	0.09 ± 0.05
PC(26:1)	0.05 ± 0.01	0.07 ± 0.00	0.04 ± 0.01	0.07 ± 0.02	0.06 ± 0.01	0.16 ± 0.01	0.12 ± 0.02	0.17 ± 0.06
PC(28:0)	0.81 ± 0.65	0.38 ± 0.03	0.09 ± 0.03	0.05 ± 0.02	0.15 ± 0.03	0.36 ± 0.03	0.02 ± 0.01	0.03 ± 0.01
PC(28:1)	0.64 ± 0.16	0.66 ± 0.04	0.46 ± 0.12	0.29 ± 0.03	0.34 ± 0.05	0.77 ± 0.08	0.24 ± 0.02	0.32 ± 0.08
PC(30:0)	0.25 ± 0.11	0.17 ± 0.02	0.04 ± 0.03	0.01 ± 0.01	0.06 ± 0.00	0.08 ± 0.02	-	0.00 ± 0.01
PC(30:1)	1.44 ± 0.35	1.16 ± 0.01	0.80 ± 0.11	0.52 ± 0.07	0.34 ± 0.04	0.81 ± 0.05	0.27 ± 0.02	0.34 ± 0.08
PC(30:2)	0.19 ± 0.03	0.22 ± 0.02	0.21 ± 0.03	0.15 ± 0.02	0.06 ± 0.01	0.16 ± 0.00	0.20 ± 0.02	0.15 ± 0.01
PC(31:0)	0.01 ± 0.00	0.01 ± 0.00	-	-	-	-	-	-
PC(31:1)	0.07 ± 0.01	0.08 ± 0.00	0.06 ± 0.02	0.04 ± 0.00	0.02 ± 0.01	0.05 ± 0.01	0.02 ± 0.00	0.02 ± 0.00
PC(31:2)	0.02 ± 0.00	0.04 ± 0.00	0.04 ± 0.00	0.05 ± 0.00	0.02 ± 0.01	0.04 ± 0.00	0.06 ± 0.01	0.05 ± 0.00
PC(32:0)	0.11 ± 0.06	0.04 ± 0.04	0.01 ± 0.02	0.05 ± 0.01	0.01 ± 0.02	0.01 ± 0.02	0.03 ± 0.02	0.02 ± 0.02
PC(32:1)	6.49 ± 1.51	4.42 ± 0.20	4.19 ± 0.39	2.62 ± 0.96	1.52 ± 0.21	3.37 ± 0.14	1.18 ± 0.14	1.26 ± 0.15
PC(32:2)	4.12 ± 0.98	5.39 ± 0.15	9.64 ± 0.98	10.10 ± 1.01	2.78 ± 0.72	7.06 ± 0.41	12.29 ± 1.21	10.58 ± 0.29
PC(33:0)	0.02 ± 0.01	0.01 ± 0.01	0.02 ± 0.01	0.02 ± 0.00	-	0.01 ± 0.00	0.02 ± 0.01	0.01 ± 0.00
PC(33:1)	0.15 ± 0.03	0.18 ± 0.00	0.12 ± 0.04	0.08 ± 0.01	0.08 ± 0.00	0.11 ± 0.01	0.06 ± 0.01	0.04 ± 0.00
PC(33:2)	0.10 ± 0.01	0.14 ± 0.00	0.12 ± 0.01	0.16 ± 0.00	0.08 ± 0.01	0.13 ± 0.01	0.15 ± 0.02	0.16 ± 0.00
PC(34:1)	9.97 ± 3.00	7.23 ± 0.06	6.81 ± 0.71	4.23 ± 1.30	3.60 ± 0.47	4.83 ± 0.32	2.01 ± 0.26	2.04 ± 0.10
PC(34:2)	14.77 ± 2.25	16.41 ± 0.85	19.46 ± 0.92	22.31 ± 0.16	12.73 ± 1.25	17.22 ± 1.43	21.84 ± 1.53	23.76 ± 0.60
PC(34:3)	1.10 ± 0.03	1.22 ± 0.08	1.21 ± 0.32	1.31 ± 0.16	0.85 ± 0.11	1.40 ± 0.19	1.47 ± 0.11	1.48 ± 0.11
PC(36:1)	2.41 ± 0.31	2.91 ± 0.08	2.47 ± 0.18	1.73 ± 0.21	1.89 ± 0.21	1.55 ± 0.29	0.74 ± 0.09	0.78 ± 0.05
PC(36:2)	6.65 ± 1.50	7.18 ± 0.38	6.08 ± 0.12	8.34 ± 1.32	6.10 ± 0.39	5.02 ± 0.51	5.05 ± 0.31	6.69 ± 0.16
PC(36:3)	1.38 ± 0.24	1.37 ± 0.11	0.96 ± 0.37	1.19 ± 0.09	1.12 ± 0.11	1.23 ± 0.18	0.92 ± 0.04	1.21 ± 0.12
PC(38:2)	0.24 ± 0.09	0.32 ± 0.03	0.20 ± 0.01	0.24 ± 0.07	0.33 ± 0.01	0.19 ± 0.03	0.15 ± 0.01	0.19 ± 0.01
PC(38:3)	0.06 ± 0.01	0.06 ± 0.00	0.04 ± 0.01	0.04 ± 0.01	0.07 ± 0.01	0.05 ± 0.01	0.04 ± 0.01	0.03 ± 0.00
PE(26:0)	0.05 ± 0.03	0.03 ± 0.00	0.06 ± 0.02	0.02 ± 0.01	0.02 ± 0.01	0.03 ± 0.00	0.02 ± 0.01	0.03 ± 0.01
PE(26:1)	0.02 ± 0.01	0.02 ± 0.00	0.02 ± 0.01	0.01 ± 0.01	0.02 ± 0.00	0.02 ± 0.00	0.02 ± 0.01	0.02 ± 0.01
PE(28:1)	0.21 ± 0.06	0.14 ± 0.01	0.11 ± 0.02	0.04 ± 0.01	0.09 ± 0.03	0.14 ± 0.00	0.06 ± 0.00	0.05 ± 0.01
PE(30:0)	0.01 ± 0.01	0.01 ± 0.00	0.01 ± 0.00	-	-	-	-	-
PE(30:1)	0.23 ± 0.03	0.15 ± 0.00	0.28 ± 0.03	0.13 ± 0.02	0.06 ± 0.02	0.09 ± 0.01	0.13 ± 0.01	0.09 ± 0.01
PE(30:2)	0.04 ± 0.01	0.03 ± 0.00	0.04 ± 0.01	0.02 ± 0.01	0.01 ± 0.01	0.02 ± 0.00	0.04 ± 0.01	0.02 ± 0.00
PE(31:1)	0.02 ± 0.00	0.02 ± 0.00	0.03 ± 0.00	0.02 ± 0.00	0.01 ± 0.01	0.01 ± 0.00	0.02 ± 0.00	0.01 ± 0.00
PE(31:2)	-	0.01 ± 0.01	-	0.01 ± 0.00	-	-	0.02 ± 0.01	0.01 ± 0.00
PE(32:0)	0.01 ± 0.01	0.01 ± 0.01	0.04 ± 0.01	0.01 ± 0.00	0.01 ± 0.00	0.01 ± 0.00	0.01 ± 0.00	0.01 ± 0.01
PE(32:1)	1.72 ± 0.15	1.22 ± 0.08	3.17 ± 0.13	1.71 ± 0.55	0.60 ± 0.15	0.89 ± 0.06	1.29 ± 0.20	1.08 ± 0.01
PE(32:2)	1.92 ± 0.28	2.24 ± 0.12	3.04 ± 0.19	2.74 ± 0.13	1.60 ± 0.40	2.79 ± 0.05	4.07 ± 0.48	2.67 ± 0.04
PE(33:0)	-	-	-	0.01 ± 0.00	-	-	-	-
PE(33:1)	0.06 ± 0.00	0.06 ± 0.01	0.07 ± 0.01	0.05 ± 0.00	0.03 ± 0.01	0.04 ± 0.00	0.04 ± 0.01	0.03 ± 0.00
PE(33:2)	0.04 ± 0.00	0.05 ± 0.00	0.04 ± 0.01	0.05 ± 0.00	0.03 ± 0.01	0.04 ± 0.00	0.05 ± 0.00	0.04 ± 0.00
PE(34:1)	3.34 ± 0.74	2.11 ± 0.17	4.44 ± 0.46	2.71 ± 0.71	1.76 ± 0.43	1.65 ± 0.04	1.89 ± 0.33	1.88 ± 0.04
PE(34:2)	8.62 ± 0.54	8.28 ± 0.19	8.57 ± 0.46	8.97 ± 0.91	8.83 ± 2.40	8.28 ± 0.10	10.18 ± 0.18	8.72 ± 0.15
PE(34:3)	0.40 ± 0.02	0.36 ± 0.02	0.27 ± 0.01	0.29 ± 0.03	0.35 ± 0.11	0.39 ± 0.02	0.35 ± 0.03	0.28 ± 0.01
PE(35:0)	-	0.01 ± 0.00	-	0.01 ± 0.00	-	-	0.01 ± 0.00	-
PE(35:1)	0.02 ± 0.00	0.02 ± 0.01	0.01 ± 0.00	0.02 ± 0.01	0.02 ± 0.01	0.01 ± 0.00	0.01 ± 0.00	0.01 ± 0.00
PE(35:2)	0.04 ± 0.00	0.04 ± 0.00	0.04 ± 0.01	0.04 ± 0.01	0.04 ± 0.00	0.03 ± 0.00	0.04 ± 0.01	0.04 ± 0.00
PE(36:0)	0.01 ± 0.00	0.01 ± 0.00	-	0.01 ± 0.01	0.01 ± 0.01	0.01 ± 0.00	0.01 ± 0.00	0.01 ± 0.00
PE(36:1)	0.12 ± 0.01	0.10 ± 0.01	0.35 ± 0.05	0.21 ± 0.06	0.14 ± 0.04	0.07 ± 0.01	0.13 ± 0.03	0.13 ± 0.00
PE(36:2)	1.17 ± 0.17	1.05 ± 0.03	1.26 ± 0.10	1.56 ± 0.25	1.26 ± 0.31	0.82 ± 0.02	1.31 ± 0.05	1.43 ± 0.02
PE(36:3)	0.21 ± 0.04	0.16 ± 0.01	0.13 ± 0.02	0.15 ± 0.01	0.18 ± 0.04	0.15 ± 0.01	0.13 ± 0.01	0.15 ± 0.01
PE(38:2)	0.02 ± 0.01	0.01 ± 0.00	0.02 ± 0.00	0.02 ± 0.01	0.02 ± 0.00	0.01 ± 0.00	0.02 ± 0.00	0.02 ± 0.00
PG(30:0)	0.13 ± 0.11	0.06 ± 0.05	0.02 ± 0.01	0.01 ± 0.01	0.10 ± 0.16	-	0.01 ± 0.01	0.01 ± 0.01
PG(30:1)	0.03 ± 0.02	0.03 ± 0.02	0.14 ± 0.03	0.02 ± 0.02	0.02 ± 0.01	0.01 ± 0.00	0.01 ± 0.01	0.01 ± 0.01
PG(32:0)	0.13 ± 0.11	0.08 ± 0.05	0.04 ± 0.00	0.02 ± 0.01	0.13 ± 0.19	0.01 ± 0.01	0.01 ± 0.01	0.02 ± 0.01
PG(32:1)	0.21 ± 0.08	0.12 ± 0.00	0.38 ± 0.06	0.11 ± 0.05	0.11 ± 0.08	0.08 ± 0.02	0.09 ± 0.01	0.07 ± 0.02
PG(32:2)	0.06 ± 0.02	0.05 ± 0.00	0.30 ± 0.03	0.06 ± 0.02	0.06 ± 0.02	0.03 ± 0.00	0.09 ± 0.01	0.04 ± 0.01
PG(34:0)	0.02 ± 0.02	0.01 ± 0.01	0.01 ± 0.01	-	0.01 ± 0.01	0.01 ± 0.01	-	-
PG(34:1)	0.51 ± 0.15	0.25 ± 0.06	0.68 ± 0.03	0.28 ± 0.10	0.17 ± 0.06	0.12 ± 0.01	0.17 ± 0.02	0.13 ± 0.00
PG(34:2)	0.16 ± 0.04	0.15 ± 0.02	0.75 ± 0.07	0.26 ± 0.05	0.12 ± 0.04	0.07 ± 0.01	0.18 ± 0.05	0.09 ± 0.02
PG(34:3)	0.01 ± 0.01	-	0.02 ± 0.01	-	-	-	-	-
PG(36:1)	0.14 ± 0.11	0.09 ± 0.02	0.10 ± 0.01	0.06 ± 0.01	0.15 ± 0.17	0.03 ± 0.01	0.04 ± 0.01	0.04 ± 0.00
PG(36:2)	0.09 ± 0.07	0.08 ± 0.02	0.11 ± 0.01	0.06 ± 0.00	0.08 ± 0.07	0.01 ± 0.00	0.04 ± 0.00	0.03 ± 0.01
PG(36:3)	0.01 ± 0.01	0.01 ± 0.01	0.01 ± 0.00	-	-	-	-	-
PI(26:0)	0.08 ± 0.05	0.17 ± 0.03	0.04 ± 0.00	0.06 ± 0.03	0.41 ± 0.11	0.44 ± 0.09	0.12 ± 0.03	0.18 ± 0.07
PI(28:0)	0.34 ± 0.14	0.54 ± 0.05	0.13 ± 0.02	0.15 ± 0.07	1.03 ± 0.29	0.95 ± 0.10	0.23 ± 0.05	0.27 ± 0.09
PI(30:0)	0.17 ± 0.02	0.26 ± 0.02	0.09 ± 0.01	0.06 ± 0.01	0.43 ± 0.09	0.33 ± 0.03	0.07 ± 0.00	0.05 ± 0.00
PI(30:1)	0.10 ± 0.01	0.15 ± 0.02	0.08 ± 0.01	0.12 ± 0.01	0.15 ± 0.02	0.13 ± 0.01	0.14 ± 0.00	0.14 ± 0.02
PI(30:2)	0.01 ± 0.00	0.02 ± 0.01	0.01 ± 0.00	0.02 ± 0.01	0.02 ± 0.01	0.02 ± 0.00	0.02 ± 0.00	0.01 ± 0.00
PI(31:0)	-	-	-	-	0.00 ± 0.01	-	-	-
PI(31:1)	-	0.02 ± 0.00	-	0.01 ± 0.00	0.02 ± 0.01	0.02 ± 0.00	0.02 ± 0.00	0.01 ± 0.00
PI(31:2)	-	-	-	-	-	-	-	-
PI(32:0)	0.01 ± 0.01	0.02 ± 0.00	-	-	0.02 ± 0.02	-	-	-
PI(32:1)	0.87 ± 0.12	1.60 ± 0.16	0.72 ± 0.10	1.23 ± 0.05	2.90 ± 0.35	2.80 ± 0.47	2.44 ± 0.27	2.41 ± 0.07
PI(32:2)	0.11 ± 0.04	0.29 ± 0.03	0.23 ± 0.02	0.61 ± 0.10	0.57 ± 0.05	0.47 ± 0.05	0.75 ± 0.07	0.81 ± 0.04
PI(33:0)	-	-	-	-	0.00 ± 0.01	-	-	-
PI(33:1)	0.05 ± 0.01	0.11 ± 0.01	0.03 ± 0.02	0.06 ± 0.02	0.15 ± 0.01	0.12 ± 0.02	0.08 ± 0.01	0.08 ± 0.01
PI(33:2)	0.01 ± 0.00	0.02 ± 0.00	0.01 ± 0.00	0.02 ± 0.01	0.03 ± 0.00	0.02 ± 0.00	0.02 ± 0.00	0.03 ± 0.00
PI(34:1)	4.06 ± 0.33	6.03 ± 0.52	2.44 ± 0.19	4.35 ± 0.46	14.17 ± 1.23	11.38 ± 1.48	8.08 ± 1.24	8.71 ± 0.29
PI(34:2)	1.09 ± 0.43	2.58 ± 0.27	1.60 ± 0.14	4.66 ± 1.46	4.42 ± 0.23	2.99 ± 0.30	3.87 ± 0.75	5.02 ± 0.34
PI(34:3)	0.04 ± 0.01	0.09 ± 0.01	0.06 ± 0.02	0.12 ± 0.00	0.18 ± 0.01	0.13 ± 0.01	0.12 ± 0.03	0.16 ± 0.01
PI(35:0)	-	-	0.02 ± 0.01	-	-	-	-	-
PI(35:1)	0.03 ± 0.01	0.06 ± 0.00	0.03 ± 0.01	0.04 ± 0.01	0.18 ± 0.03	0.11 ± 0.01	0.06 ± 0.01	0.07 ± 0.01
PI(35:2)	0.01 ± 0.01	0.02 ± 0.00	0.01 ± 0.01	0.03 ± 0.01	0.05 ± 0.01	0.02 ± 0.00	0.02 ± 0.01	0.04 ± 0.00
PI(36:1)	1.95 ± 0.68	3.43 ± 0.21	2.28 ± 0.35	3.81 ± 0.64	12.85 ± 1.89	7.65 ± 1.06	6.40 ± 1.59	6.51 ± 0.31
PI(36:2)	0.45 ± 0.20	1.13 ± 0.13	0.51 ± 0.03	1.91 ± 0.70	2.48 ± 0.37	1.34 ± 0.11	1.62 ± 0.45	2.34 ± 0.19
PI(36:3)	0.05 ± 0.01	0.12 ± 0.01	0.04 ± 0.01	0.10 ± 0.02	0.23 ± 0.02	0.17 ± 0.02	0.12 ± 0.04	0.18 ± 0.01
PI(38:0)	0.02 ± 0.01	0.05 ± 0.00	0.02 ± 0.01	0.01 ± 0.01	0.03 ± 0.02	0.04 ± 0.01	0.01 ± 0.00	-
PI(38:1)	0.01 ± 0.01	0.02 ± 0.01	0.02 ± 0.01	0.02 ± 0.00	0.05 ± 0.01	0.04 ± 0.01	0.04 ± 0.02	0.04 ± 0.00
PI(38:2)	0.02 ± 0.01	0.04 ± 0.01	0.01 ± 0.00	0.04 ± 0.02	0.05 ± 0.01	0.04 ± 0.01	0.03 ± 0.01	0.03 ± 0.00
PS(30:0)	0.01 ± 0.01	0.01 ± 0.01	-	-	0.02 ± 0.02	0.01 ± 0.00	-	-
PS(30:1)	0.03 ± 0.01	0.03 ± 0.00	0.03 ± 0.00	0.01 ± 0.00	0.02 ± 0.02	0.01 ± 0.00	0.01 ± 0.00	-
PS(32:0)	0.01 ± 0.01	0.01 ± 0.01	-	-	0.02 ± 0.03	-	-	-
PS(32:1)	0.59 ± 0.10	0.57 ± 0.04	0.40 ± 0.02	0.24 ± 0.07	0.49 ± 0.28	0.23 ± 0.06	0.33 ± 0.09	0.11 ± 0.05
PS(32:2)	0.13 ± 0.01	0.16 ± 0.01	0.09 ± 0.02	0.07 ± 0.01	0.20 ± 0.11	0.10 ± 0.02	0.14 ± 0.03	0.05 ± 0.02
PS(33:1)	0.03 ± 0.01	0.05 ± 0.00	0.01 ± 0.00	0.01 ± 0.00	0.05 ± 0.03	0.01 ± 0.01	0.02 ± 0.00	0.01 ± 0.00
PS(33:2)	0.01 ± 0.00	0.01 ± 0.00	-	-	0.01 ± 0.00	-	0.01 ± 0.00	-
PS(34:1)	2.17 ± 0.45	1.62 ± 0.26	0.94 ± 0.05	0.86 ± 0.16	2.39 ± 1.27	0.75 ± 0.36	1.05 ± 0.30	0.48 ± 0.21
PS(34:2)	2.03 ± 0.27	2.29 ± 0.14	0.97 ± 0.17	1.51 ± 0.35	3.76 ± 1.79	1.04 ± 0.42	2.00 ± 0.46	1.02 ± 0.27
PS(34:3)	0.03 ± 0.01	0.03 ± 0.00	0.01 ± 0.00	0.01 ± 0.00	0.06 ± 0.03	0.02 ± 0.01	0.03 ± 0.00	0.01 ± 0.00
PS(35:1)	0.01 ± 0.00	0.01 ± 0.00	0.01 ± 0.00	0.01 ± 0.00	0.01 ± 0.01	-	-	-
PS(35:2)	0.01 ± 0.00	0.01 ± 0.00	-	0.01 ± 0.00	0.01 ± 0.00	-	0.01 ± 0.00	-
PS(36:0)	0.01 ± 0.01	0.02 ± 0.01	-	-	0.02 ± 0.04	-	-	-
PS(36:1)	0.03 ± 0.01	0.06 ± 0.01	0.07 ± 0.02	0.09 ± 0.02	0.17 ± 0.11	0.04 ± 0.03	0.07 ± 0.01	0.04 ± 0.01
PS(36:2)	0.08 ± 0.02	0.14 ± 0.02	0.10 ± 0.01	0.22 ± 0.08	0.23 ± 0.12	0.03 ± 0.02	0.13 ± 0.02	0.09 ± 0.01
PS(36:3)	-	-	-	0.01 ± 0.00	0.01 ± 0.01	-	-	-
PS(38:1)	-	-	-	-	-	-	-	-
PS(38:2)	-	0.01 ± 0.01	-	-	0.01 ± 0.01	-	-	-
PS(38:3)	-	-	-	-	0.00 ± 0.01	-	-	-
