# Supplementary material for: Evolutionary engineering of a wine yeast strain revealed a key role of inositol and mannoprotein metabolism during low-temperature fermentation
Source: BMC Genomics. 2015 Jul 22;16(1):537. doi: 10.1186/s12864-015-1755-2 (PMC4509780; doi:10.1186/s12864-015-1755-2)
Supplement: Additional file 9: Table S5. — Yeast strains used in this study. [file 12864_2015_1755_MOESM9_ESM.xlsx]

## Sheet: Hoja1
Supplementary Table S5. Yeast strains used in the present study
	Code Name	Commercial Name
	P1	Lalvin®ICVD254
	P2	Uvaferm®WAM
	P3	Lalvin®ICVD80
	P4	Lalvin® Rhone2056
	P5	Lalvin®ICVGRE
	P6	Lalvin®EC1118
	P7	Lalvin®ICVD47
	P8	Uvaferm®CEG
	P9	Lalvin®Rhone2323
	P10	Uvaferm®BC
	P11	Uvaferm®VRB
	P12	Uvaferm®43
	P13	CrossEvolution®
	P14	Lalvin®71B
	P15	Lalvin®BM45
	P16	Enoferm®M1
	P17	Enoferm®M2
	P18	Uvaferm®BDX
	P19	Uvaferm®CM
	P20	Lalvin®ICVD21
	P21	Lalvin®Rhone2226
	P22	Lalvin®CY3079
	P23	*
	P24	*
	P25	*
	P26	*
	P27	*
	* These strains don't have commercial name since they are already in development stage
